# Supplementary material for: Identification of a Distinct miRNA Regulatory Network in the Tumor Microenvironment of Transformed Mycosis Fungoides
Source: Cancers (Basel). 2021 Nov 22;13(22):5854. doi: 10.3390/cancers13225854 (PMC8616450; doi:10.3390/cancers13225854)
Supplement: Supplementary file 1 [file cancers-13-05854-s001.zip]

Archive with 1 entries (1 files):
- cancers-1453547-supplementary.pdf
